# Supplementary material for: Extracting information from the text of electronic medical records to improve case detection: a systematic review
Source: J Am Med Inform Assoc. 2016 Feb 5;23(5):1007–15. doi: 10.1093/jamia/ocv180 (PMC4997034; doi:10.1093/jamia/ocv180)
Supplement: Supplementary Data [file ocv180_Supplementary_Data.zip]

Archive with 1 entries (1 files):
- Appendix_1.docx
